# Supplementary material for: Potential Bacterial Biomarkers Associated with Penaeus stylirostris Shrimp Larvae to Infer Holobiont Health and Dysbiosis Across Larvae Stages
Source: Microorganisms. 2025 Oct 25;13(11):2452. doi: 10.3390/microorganisms13112452 (PMC12654795; doi:10.3390/microorganisms13112452)
Supplement: Supplementary file 1 [file microorganisms-13-02452-s001.zip]

Archive with 2 entries (2 files):
- Table S1 pour mdpi.pdf
- Table S2_Fraprotax genre et fonctions assocées.pdf
